# Supplementary material for: An Efficient Workflow for Quality Control Marker Screening and Metabolite Discovery in Dietary Herbs by LC-Orbitrap-MS/MS and Chemometric Methods: A Case Study of Chrysanthemum Flowers
Source: Foods. 2024 Mar 26;13(7):1008. doi: 10.3390/foods13071008 (PMC11012057; doi:10.3390/foods13071008)
Supplement: Supplementary file 1 [file foods-13-01008-s001.zip]

Archive with 1 entries (1 files):
- foods-2933227-supplementary.pdf
